# Supplementary material for: Long non-coding RNA Taurine upregulated gene 1 promotes osteosarcoma cell metastasis by mediating HIF-1α via miR-143-5p
Source: Cell Death Dis. 2019 Mar 25;10(4):280. doi: 10.1038/s41419-019-1509-1 (PMC6433912; doi:10.1038/s41419-019-1509-1)
Supplement: Supplementary file 2 — Supplementary Table 1 [file 41419_2019_1509_MOESM2_ESM.xlsx]

## Sheet: Sheet1
Supplementary Table 1. Information of the qRT-PCR primer sequence and siRNA sequence.
qRT-PCR primer name	primer sequence (5’-3’)
TUG1 (Forward)	TAGCAGTTCCCCAATCCTTG
TUG1 (Reverse)	CATTCCCACAAATTCCCATC
TGF-β (Forward)	TACCAACTACTGCTTCAGCTCCAC
TGF-β (Reverse)	GTTGTGTTGGTTGTAGAGGGCA
HIF-1α (Forward)	TGCAACATGGAAGGTATTGC
HIF-1α (Reverse)	TTCACAAATCAGCACCAAGC
VEGF-A (Forward)	ACCCATGGCAGAAGGAGGAG
VEGF-A (Reverse)	ACGCGAGTCTGTGTTTTTGC
GAPDH (Forward)	GCACCGTCAAGGCTGAGAAC
GAPDH (Reverse)	ATGGTGGTGAAGACGCCAGT
U6 (Forward)	CTCGCTTCGGCAGCACA
U6 (Reverse)	AACGCTTCACGAATTTGCGT
siRNA name	siRNA sequence (5’-3’)
si-TGF-β sense	GAGAAGAACUGCUGUGUGCTT
si-TGF-β antisense	GCACACAGCAGUUCUUCUCTT
si-TUG1-1 sense	GCGAGUCACUCUGUAAUUUTT
si-TUG1-1 antisense	AAAUUACAGAGUGACUCGCTT
si-TUG1-2 sense	GCUUGGCUUCUAUUCUGAAUCCUUU
si-TUG1-2 antisense	AAAGGAUUCAGAAUAGAAGCCAAGC
si-HIF-1α-1 sense	AGAACCCAUUUUCUACUCAGTT
si-HIF-1α-1 antisense	CUGAGUAGAAAAUGGGUUCUTT
si-HIF-1α-2 sense	UUCUCCGAACGUGUCACGUTT
si-HIF-1α-2 antisense	ACGUGACACGUUCGGAGAATT
si-Negative Control sense	UUCUCCGAACGUGUCACGUTT
si-Negative Control antisense	ACGUGACACGUUCGGAGAATT
